# Supplementary material for: The Impact of Seasonally Varying Dissolved Organic Matter in Natural Aquatic Environments on the Photodegradation of Pharmaceutical Pollutants
Source: Toxics. 2025 May 29;13(6):450. doi: 10.3390/toxics13060450 (PMC12197780; doi:10.3390/toxics13060450)
Supplement: Supplementary file 1 [file toxics-13-00450-s001.zip]

Archive with 1 entries (1 files):
- toxics-3648712-supplementary.pdf
